# Supplementary material for: Cofilin1 Controls Transcolumnar Plasticity in Dendritic Spines in Adult Barrel Cortex
Source: PLoS Biol. 2015 Feb 27;13(2):e1002070. doi: 10.1371/journal.pbio.1002070 (PMC4344332; doi:10.1371/journal.pbio.1002070)
Supplement: S1 Data — (XLSX) [file pbio.1002070.s001.xlsx]

## Sheet: Figure 1
	Panel K: layer distribution of eYFP+ cells
	Number of counted cells
		L1	L23	L4	L5	L6	total
	IP1	0	438	60	0	0	498
	IP2	0	356	41	0	0	397
	IP3	0	111	0	0	0	111
	IP4	0	269	50	3	0	322
	IP5	0	199	24	0	0	223
	Percentages
		L1	L23	L4	L5	L6
	IP1	0	88	12	0	0
	IP2	0	89.7	10.3	0	0
	IP3	0	100	0	0	0
	IP4	0	83.5	15.5	0.9	0
	IP5	0	89.2	10.8	0	0

## Sheet: Figure 2
	Panel A: CFL1 mRNA level
		Ct value (CFL1)	Ct value (GAPDH)	Relative CFL1 expression level
	miR-CFL1_1 1	20.1138	20.0864	0.0601492
	miR-CFL1_1 2	20.0864	19.4688	0.0572385
	miR-CFL1_1 3	20.2699	18.8149	0.0320342
	miR-CFL1_2 1	18.7725	19.0509	0.106517
	miR-CFL1_2 2	18.9428	19.3123	0.113463
	miR-CFL1_2 3	19.1058	19.3234	0.102122
	miR-Neg 1	16.007	19.4451	0.951827
	miR-Neg 2	15.9125	19.412	0.993294
	miR-Neg 3	16.0265	19.6128	1.05488
	Panel I: percentages of CFL1+ neurons
	miR-CFL1_1, rat#1
		Number of CFL1+ cells	Number of NeuN+ cells	%CFL1+ cells
	YFP-	257	324	79.3
	YFP+	25	220	11.4
	miR-CFL1_1, rat#2
		Number of CFL1+ cells	Number of NeuN+ cells	%CFL1+ cells
	YFP-	226	271	83.4
	YFP+	45	286	15.7
	miR-CFL1_1, rat#3
		Number of CFL1+ cells	Number of NeuN+ cells	%CFL1+ cells
	YFP-	82	100	82
	YFP+	17	65	26.2
	miR-Neg, rat#1
		Number of CFL1+ cells	Number of NeuN+ cells	%CFL1+ cells
	YFP-	243	299	81.3
	YFP+	161	212	75.9
	miR-Neg, rat#2
		Number of CFL1+ cells	Number of NeuN+ cells	%CFL1+ cells
	YFP-	64	94	68.1
	YFP+	31	47	66
	miR-Neg, rat#3
		Number of CFL1+ cells	Number of NeuN+ cells	%CFL1+ cells
	YFP-	49	82	59.8
	YFP+	8	45	17.8
	Panel J: relative mRNA expression level
	CFL1
		Ct value (CFL1)	Ct value (GAPDH)	Relative CFL1 expression level
	miR-CFL1_1 1	27.0795	21.5056	0.0530364
	miR-CFL1_1 2	27.3765	21.3659	0.039183
	miR-CFL1_1 3	27.5727	21.1003	0.0284327
	miR-CFL1_2 1	25.4489	21.2336	0.136052
	miR-CFL1_2 2	25.0406	20.9178	0.14505
	miR-CFL1_2 3	25.3394	21.2848	0.152103
	miR-Neg 1	22.724	21.4828	1.06916
	miR-Neg 2	22.6484	21.2003	0.926236
	miR-Neg 3	22.56	21.2363	1.00981
	ADF
		Ct value (CFL1)	Ct value (GAPDH)	Relative ADF expression level
	miR-CFL1_1 1	24.1204	21.5056	1.20113
	miR-CFL1_1 2	24.0956	21.3659	1.10921
	miR-CFL1_1 3	23.9322	21.1003	1.03337
	miR-CFL1_2 1	24.1924	21.2336	0.946378
	miR-CFL1_2 2	23.9596	20.9178	0.893446
	miR-CFL1_2 3	24.1652	21.2848	0.999212
	miR-Neg 1	24.3298	21.4828	1.02271
	miR-Neg 2	24.1493	21.2003	0.952713
	miR-Neg 3	24.0781	21.2363	1.02639
	Twf1
		Ct value (CFL1)	Ct value (GAPDH)	Relative Twf1 expression level
	miR-CFL1_1 1	23.7648	21.5056	1.06142
	miR-CFL1_1 2	23.8098	21.3659	0.933931
	miR-CFL1_1 3	23.7233	21.1003	0.824896
	miR-CFL1_2 1	23.4788	21.2336	1.07188
	miR-CFL1_2 2	23.3645	20.9178	0.932096
	miR-CFL1_2 3	23.5803	21.2848	1.03517
	miR-Neg 1	23.6798	21.4828	1.10837
	miR-Neg 2	23.6377	21.2003	0.938127
	miR-Neg 3	23.6379	21.2363	0.961802
	Twf2
		Ct value (CFL1)	Ct value (GAPDH)	Relative Twf2 expression level
	miR-CFL1_1 1	30.6772	21.5056	1.07806
	miR-CFL1_1 2	30.7404	21.3659	0.936744
	miR-CFL1_1 3	30.4953	21.1003	0.923457
	miR-CFL1_2 1	30.504	21.2336	1.00675
	miR-CFL1_2 2	30.3046	20.9178	0.928735
	miR-CFL1_2 3	30.6164	21.2848	0.96493
	miR-Neg 1	30.771	21.4828	0.994463
	miR-Neg 2	30.4836	21.2003	0.99777
	miR-Neg 3	30.5051	21.2363	1.00791

## Sheet: Figure 3
	Panel D: responses to D1 whisker deflections							Panel H: relationship between distance from the D1 column and responses							Panel I: relationship between cortical depth and responses
		WT ND	WT D	miR-CFL1_1 ND	miR-CFL1_1 D				WT spared		miR-CFL1_1 spared					WT spared		miR-CFL1_1 spared
	Cell1	0	20	4	7				Distance	D1 response	Distance	D1 response				D1 response	Depth	D1 response	Depth
	Cell2	13	43	0	0			Cell1	0.67	20	0.98	7			Cell1	20	500	4	400
	Cell3	1	38	7	1			Cell2	0.67	43	0.98	0			Cell2	43	330	4	400
	Cell4	1	16	6	2			Cell3	0.75	38	0.98	1			Cell3	38	240	2	500
	Cell5	5	17	6	4			Cell4	0.75	16	0.98	2			Cell4	16	500	0	200
	Cell6	5	15	11	8			Cell5	0.75	17	1.17	4			Cell5	17	440	0	500
	Cell7	5	2	11	4			Cell6	0.75	15	1.17	8			Cell6	15	370	7	300
	Cell8	9	10	23	8			Cell7	0.91	2	1.17	4			Cell7	2	300	7	500
	Cell9	4	19	19	6			Cell8	0.83	10	1	8			Cell8	10	350	0	400
	Cell10	3	3	16	9			Cell9	0.83	19	1	6			Cell9	19	400	1	340
	Cell11	-1	27	3	6			Cell10	1.16	3	0.98	9			Cell10	3	250	2	280
	Cell12	6	23	3	4			Cell11	1.16	27	0.98	6			Cell11	27	500	8	220
	Cell13	18	12	16	16			Cell12	1.16	23	0.61	4			Cell12	23	420	6	200
	Cell14	7	2	15	3			Cell13	0.87	12	0.83	16			Cell13	12	350	9	300
	Cell15	0	34	0	0			Cell14	0.87	2	0.89	3			Cell14	2	350	6	220
	Cell16	9	18	0	15			Cell15	0.75	34	0.89	0			Cell15	34	350	16	350
	Cell17	-1	13	7	8			Cell16	0.75	18	0.87	15			Cell16	18	450	3	500
	Cell18	18	11	0	1			Cell17	1.25	13	0.87	8			Cell17	13	370	0	400
	Cell19	3	22	0	4			Cell18	1.25	11	0.87	1			Cell18	11	500	15	400
	Cell20	12	17		2			Cell19	1.25	22	0.6	4			Cell19	22	420	8	330
	Cell21	5	9		0			Cell20	1.25	17	0.58	2			Cell20	17	350	1	250
	Cell22		58		0			Cell21	0.9	9	0.84	0			Cell21	9	250	4	350
	Cell23		28		7			Cell22	0.9	58	0.68	0			Cell22	58	430	8	290
	Cell24		36					Cell23	0.72	28	0.82	7			Cell23	28	350	4	230
	Cell25		38					Cell24	0.72	36					Cell24	36	500
	Cell26		5					Cell25	0.72	38					Cell25	38	420
	Cell27		21					Cell26	0.72	5					Cell26	5	330
	Cell28		0					Cell27	0.72	21					Cell27	21	330
	Cell29		22					Cell28	0.9	0					Cell28	0	240
	Cell30		10					Cell29	0.9	22					Cell29	22	500
	Cell31		14					Cell30	0.9	10					Cell30	10	400
	Cell32		19					Cell31	0.9	14					Cell31	14	330
	Cell33		18					Cell32	0.9	19					Cell32	19	220
								Cell33	0.895629	18					Cell33	18	220

## Sheet: Figure 4
	Panel B: CFL1 mRNA level						Panel J: responses to D1 whisker deflections
		Ct value (CFL1)	Ct value (GAPDH)	Relative CFL1 expression level				miR-CFL1_1 D	miR-CFL1_1&resCFL1 D	WT D
	miR-CFL1_1&resCFL1_1 1	18.9224	22.2046	0.38174			Cell1	7	19	20
	miR-CFL1_1&resCFL1_1 2	19.4153	22.7545	0.397158			Cell2	0	35	43
	miR-CFL1_1&resCFL1_1 3	20.0963	22.9096	0.275815			Cell3	1	8	38
	miR-CFL1_1&resCFL1_1 4	19.3728	22.7064	0.395586			Cell4	2	8	16
	miR-CFL1_1&resCFL1_2 1	19.0541	22.146	0.334574			Cell5	4	6	17
	miR-CFL1_1&resCFL1_2 2	19.5646	22.6524	0.333621			Cell6	8	7	15
	miR-CFL1_1&resCFL1_2 3	19.644	22.5103	0.286133			Cell7	4	7	2
	miR-CFL1_1&resCFL1_2 4	19.0606	22.247	0.357221			Cell8	8	26	10
	miR-CFL1_1&resCFL1_3 1	19.4082	22.5349	0.342746			Cell9	6	14	19
	miR-CFL1_1&resCFL1_3 2	19.561	22.4369	0.288043			Cell10	9	31	3
	miR-CFL1_1&resCFL1_3 3	19.6887	22.2067	0.224775			Cell11	6	13	27
	miR-CFL1_1&resCFL1_3 4	19.788	22.6304	0.281441			Cell12	4	16	23
	miR-CFL1_1 1	22.5217	22.0248	0.0278084			Cell13	16	17	12
	miR-CFL1_1 2	22.5175	21.722	0.0226098			Cell14	3	15	2
	miR-CFL1_1 3	22.8869	22.8375	0.037919			Cell15	0	13	34
	miR-CFL1_1 4	22.492	22.386	0.0364607			Cell16	15	5	18
	Mock 1	17.4343	22.1018	0.997243			Cell17	8	16	13
	Mock 2	17.7884	22.3611	0.933864			Cell18	1		11
	Mock 3	17.9706	22.5346	0.928174			Cell19	4		22
	Mock 4	17.8557	22.7171	1.14072			Cell20	2		17
							Cell21	0		9
							Cell22	0		58
	Panel C: CFL1 mRNA level						Cell23	7		28
		Ct value (CFL1)	Ct value (GAPDH)	Relative CFL1 expression level			Cell24			36
	miR-CFL1_1&resCFL1_1 1	15.6193	19.1607	1.0364			Cell25			38
	miR-CFL1_1&resCFL1_1 2	15.8117	19.1486	0.89943			Cell26			5
	miR-CFL1_1&resCFL1_1 3	15.9313	19.0479	0.772043			Cell27			21
	resCFL1_1 1	15.5355	18.9646	0.958817			Cell28			0
	resCFL1_1 2	15.3293	18.9021	1.05919			Cell29			22
	resCFL1_1 3	15.4529	18.9165	0.98199			Cell30			10
							Cell31			14
							Cell32			19
							Cell33			18

## Sheet: Figure 5
	Panel B: responses to D2 whisker deflections
		WT ND	WT D	miR-CFL1_1 ND	miR-CFL1_1 D
	Cell1	44	87	5	-1
	Cell2	36	-1	3	0
	Cell3	89	8	12	0
	Cell4	11	7	28	9
	Cell5	30	7	1	4
	Cell6	17	2	32	9
	Cell7	11	0	34	16
	Cell8	6	6	35	18
	Cell9	14	0	55	1
	Cell10	36	2	8	7
	Cell11	11	19	38	13
	Cell12	18	13	24	5
	Cell13	12	9	42	6
	Cell14	19	1	20	6
	Cell15	16	10	9	0
	Cell16	12	10	11	5
	Cell17	32	6	26	-3
	Cell18	17	2	0	1
	Cell19	17	4	0	8
	Cell20	32	5		0
	Cell21	30	8		-1
	Cell22		5		0
	Cell23		10		22
	Cell24		3
	Cell25		2
	Cell26		-1
	Cell27		9
	Cell28		9
	Cell29		2
	Cell30		6
	Cell31		2
	Cell32		10
	Cell33		12

## Sheet: Figure 6
	Panel J: spine density in distal portion
	miR-Neg ND
		Spine number	Segment length	Spine density (per um)
	Segment 1	19	28.67	0.663
	Segment 2	20	20.68	0.967
	Segment 3	30	47.48	0.632
	Segment 4	16	11.26	1.42
	Segment 5	35	23.45	1.49
	Segment 6	20	22.59	0.885
	Segment 7	69	55.92	1.23
	Segment 8	41	29.56	1.39
	Segment 9	34	28.25	1.2
	Segment 10	31	28.78	1.08
	Segment 11	26	29.58	0.879
	Segment 12	25	26.09	0.958
	Segment 13	26	23.09	1.13
	Segment 14	18	19.11	0.942
	Segment 15	30	21.73	1.38
	Segment 16	26	24.22	1.07
	Segment 17	14	22.05	0.635
	Segment 18	25	20.97	1.19
	miR-Neg D
		Spine number	Segment length	Spine density (per um)
	Segment 1	52	39.63	1.31
	Segment 2	21	11.93	1.76
	Segment 3	38	30.54	1.24
	Segment 4	31	19.93	1.56
	Segment 5	32	28.64	1.12
	Segment 6	34	27.58	1.23
	Segment 7	24	14.58	1.65
	Segment 8	28	20.7	1.35
	Segment 9	28	15.35	1.82
	Segment 10	14	10.08	1.39
	Segment 11	37	24.12	1.53
	Segment 12	33	28.04	1.18
	Segment 13	24	18.4	1.3
	Segment 14	37	21.43	1.73
	Segment 15	14	15.19	0.922
	Segment 16	19	13.59	1.4
	Segment 17	20	15.54	1.29
	miR-CFL1_1 ND
		Spine number	Segment length	Spine density (per um)
	Segment 1	24	21.83	1.1
	Segment 2	30	27.99	1.07
	Segment 3	11	9.88	1.11
	Segment 4	16	19.81	0.808
	Segment 5	11	14.97	0.735
	Segment 6	16	19.28	0.83
	Segment 7	24	27.11	0.885
	Segment 8	31	26.7	1.16
	Segment 9	17	18.28	0.93
	Segment 10	19	18.63	1.02
	Segment 11	19	17.23	1.1
	Segment 12	21	20.02	1.04
	Segment 13	18	24.2	0.744
	Segment 14	19	15.17	1.25
	Segment 15	30	26.78	1.12
	Segment 16	34	24.96	1.36
	Segment 17	18	20.03	0.899
	Segment 18	26	25.2	1.03
	Segment 19	21	14.85	1.41
	miR-CFL1_1 D
		Spine number	Segment length	Spine density (per um)
	Segment 1	32	28.59	1.12
	Segment 2	52	50.52	1.03
	Segment 3	26	25.3	1.03
	Segment 4	33	28.67	1.15
	Segment 5	27	24.16	1.12
	Segment 6	16	14.08	1.14
	Segment 7	16	14.13	1.13
	Segment 8	18	16.67	1.08
	Segment 9	28	29.11	0.962
	Segment 10	25	23.68	1.06
	Segment 11	23	17.73	1.3
	Segment 12	27	23.89	1.13
	Segment 13	16	11.46	1.4
	Segment 14	22	16	1.38
	Segment 15	22	29.81	0.738
	Segment 16	24	19.34	1.24
	Segment 17	41	32.76	1.25
	Segment 18	21	18.02	1.17
	Segment 19	24	21.22	1.13
	Panel M: spine density in proximal portion
	miR-Neg ND
		Spine number	Segment length	Spine density (per um)
	Segment 1	34	28.49	1.19
	Segment 2	43	26.28	1.64
	Segment 3	28	27.68	1.01
	Segment 4	20	19.8	1.01
	Segment 5	36	20.86	1.73
	Segment 6	27	19.85	1.36
	Segment 7	24	17.42	1.38
	Segment 8	19	18.16	1.05
	Segment 9	19	14.72	1.29
	Segment 10	19	15.52	1.22
	Segment 11	32	24.55	1.3
	Segment 12	32	21.24	1.51
	Segment 13	38	29.95	1.27
	Segment 14	45	32.28	1.39
	miR-Neg D
		Spine number	Segment length	Spine density (per um)
	Segment 1	19	23.68	0.802
	Segment 2	32	28.21	1.13
	Segment 3	17	13.63	1.25
	Segment 4	22	19.07	1.15
	Segment 5	30	23.65	1.27
	Segment 6	31	24.96	1.24
	Segment 7	25	25.4	0.984
	Segment 8	27	20.11	1.34
	Segment 9	41	28.82	1.42
	Segment 10	45	27.85	1.62
	Segment 11	59	46.04	1.28
	Segment 12	17	10.89	1.56
	Segment 13	17	15.08	1.13
	Segment 14	33	21.67	1.52
	Segment 15	21	18.31	1.15
	Segment 16	35	25.34	1.38
	Segment 17	22	17.13	1.28
	Segment 18	23	20.5	1.12
	miR-CFL1_1 ND
		Spine number	Segment length	Spine density (per um)
	Segment 1	25	22.62	1.11
	Segment 2	23	19.51	1.18
	Segment 3	29	18.78	1.54
	Segment 4	31	25.97	1.19
	Segment 5	33	27.21	1.21
	Segment 6	33	26.69	1.24
	Segment 7	19	13.45	1.41
	Segment 8	23	20.21	1.14
	Segment 9	35	28.91	1.21
	Segment 10	25	21.24	1.18
	Segment 11	17	18.72	0.908
	Segment 12	27	21.3	1.27
	Segment 13	21	13.93	1.51
	Segment 14	23	20.63	1.12
	Segment 15	18	14.34	1.26
	Segment 16	26	23.18	1.12
	miR-CFL1_1 D
		Spine number	Segment length	Spine density (per um)
	Segment 1	21	18.83	1.12
	Segment 2	22	17.53	1.25
	Segment 3	27	16.64	1.62
	Segment 4	21	14.6	1.44
	Segment 5	21	17.98	1.17
	Segment 6	31	24.67	1.26
	Segment 7	62	64.29	0.964
	Segment 8	16	14.48	1.105
	Segment 9	142	98.66	1.44
	Segment 10	50	29.63	1.69

## Sheet: Figure S1
	Panel A: CFL1 protein level
		CFL1	b-actin	Relative CFL1 expression level
	miR-CFL1_1 1	697.87	34958.3	0.0155311
	miR-CFL1_1 2	829.527	32071.6	0.0201227
	miR-CFL1_1 3	2911.86	36831.7	0.0615072
	miR-CFL1_2 1	5558.42	37922	0.114035
	miR-CFL1_2 2	7571.02	21404.7	0.275184
	miR-CFL1_2 3	4628.93	37054.8	0.097188
	miR-Neg 1	18113.7	19255.7	0.731853
	miR-Neg 2	36882.2	19968.6	1.43697
	miR-Neg 3	30209.7	28276.6	0.831182
	Panel C: ADF protein level
		ADF	b-actin	Relative ADF expression level
	miR-CFL1_1 1	26646.2	16811.2	1.09465
	miR-CFL1_1 2	22964.7	12993	1.22064
	miR-CFL1_1 3	23003.5	13980.3	1.13635
	miR-CFL1_2 1	29279.1	16213.6	1.24714
	miR-CFL1_2 2	24441.3	14066	1.20003
	miR-CFL1_2 3	17498.3	11712.2	1.03179
	miR-Neg 1	24021.8	17055.6	0.972692
	miR-Neg 2	21668.5	15125.8	0.989342
	miR-Neg 3	20398.7	13572.4	1.03797

## Sheet: Figure S2
	Panel C: waveform analysis					Panel F,G: Reliability to 20 Hz optical stimulation					Panel H: Latency distribution (L2/3 ChR2+)				Panel I: Latency distribution (L2/3 ChR2-)				Panel J: Latency distribution (L5 ChR2-)				Panel L: responses to D1 deflections					Panel M: responses to D1 deflections
		Wave duration	Peak/trough ratio				Layer 5	Layer 2/3				Latency				Latency				Latency			miR-CFL1_1						RS in WT deprived rats	ChR2- in CFL1 KD&deprived rats
	Cell1	280	0.508756			Cell1	0	0.1			Cell1	7.40918			Cell1	5.21098			Cell1	6.968				ChR2+	ChR2-			Cell1	20	16
	Cell2	240	0.432519			Cell2	0.155556	0.255556			Cell2	4.0872			Cell2	7.73651			Cell2	7.2			Cell1	7	16			Cell2	43	8
	Cell3	440	0.350887			Cell3	0	0.0888889			Cell3	3.93565			Cell3	7.03636			Cell3	9.65			Cell2	0	8			Cell3	38	1
	Cell4	320	0.460903			Cell4	-0.122222	0.0777778			Cell4	4.79064			Cell4	9.14			Cell4	6.21455			Cell3	1	1			Cell4	16	4
	Cell5	320	0.451221			Cell5	0.0888889	0.333333			Cell5	4.72429			Cell5	7.28			Cell5	6.24667			Cell4	2	4			Cell5	17	7
	Cell6	320	0.530332			Cell6	0.355556	0.333333			Cell6	6.19167			Cell6	5.77714			Cell6	6.10909			Cell5	4	7			Cell6	15	0
	Cell7	200	0.58862			Cell7	0.166667	0.177778			Cell7	7.21647			Cell7	5.52571			Cell7	5.32			Cell6	8	0			Cell7	2	1
	Cell8	240	0.434505			Cell8	-0.0111111	0.133333			Cell8	7.38717			Cell8	6.99273			Cell8	5.96364			Cell7	4	1			Cell8	10	26
	Cell9	440	0.465489			Cell9	0.0777778	0.355556			Cell9	7.255			Cell9	9.17882			Cell9	8.58			Cell8	8	26			Cell9	19	15
	Cell10	480	0.559115			Cell10	-0.222222	0.0222222			Cell10	7.47091			Cell10	6.16			Cell10	6.60308			Cell9	6	15			Cell10	3	27
	Cell11	280	0.415604			Cell11	0.266667	0.433333			Cell11	7.59538			Cell11	4.07871			Cell11	6.304			Cell10	9	27			Cell11	27	4
	Cell12	320	0.532937			Cell12	-0.0666667	0.244444			Cell12	7.5425			Cell12	5.95			Cell12	7.58769			Cell11	6	4			Cell12	23	38
	Cell13	440	0.411041			Cell13	-0.0333333	0.211111			Cell13	7.07826			Cell13	7.8975			Cell13	6.60308			Cell12	4	38			Cell13	12	3
	Cell14	400	0.390504			Cell14	0.0444444	0.277778			Cell14	7.02667			Cell14	6.75294			Cell14	5.91692			Cell13	16	3			Cell14	2	4
	Cell15	280	0.465716			Cell15	0.0444444	0.344444			Cell15	8.0525			Cell15	5.68191			Cell15	9.02118			Cell14	3	4			Cell15	34	-1
	Cell16	240	0.543017			Cell16	0.0888889	0.288889			Cell16	5.74493			Cell16	3.032			Cell16	8.97391			Cell15	0	-1			Cell16	18	13
	Cell17	280	0.426984			Cell17	-0.0111111	0.0111111			Cell17	6.72057			Cell17	6.14769			Cell17	6.848			Cell16	15	13			Cell17	13	29
	Cell18	280	0.478614			Cell18	0.0777778	0.166667			Cell18	6.45412			Cell18	4.5			Cell18	7.16			Cell17	8	29			Cell18	11	6
	Cell19	160	1.16406			Cell19	0.144444	0.366667			Cell19	3.56191			Cell19	6.896			Cell19	5.08444			Cell18	1	6			Cell19	22	17
	Cell20	320	0.713262			Cell20	0.0111111	0.0888889			Cell20	6.99429			Cell20	5.3837			Cell20	3.928			Cell19	4	17			Cell20	17	3
	Cell21	200	1.03947			Cell21	0.2	0.0444444			Cell21	6.9808			Cell21	6.11			Cell21	7.78095			Cell20	2	3			Cell21	9	2
	Cell22	360	0.449222			Cell22	0.111111	0.0888889			Cell22	7.16645			Cell22	3.96727			Cell22	9.695			Cell21	0	2			Cell22	58	9
	Cell23	240	0.581929			Cell23	0.1	0.255556			Cell23	9.47412			Cell23	5.02609			Cell23	4.92889			Cell22	0	9			Cell23	28	12
	Cell24	240	0.56328			Cell24	0.111111	0.255556			Cell24	3.72873			Cell24	9.42182			Cell24	6.4832			Cell23	7	12			Cell24	36	56
	Cell25	280	0.60981			Cell25	-0.0222222	1			Cell25	4.95373			Cell25	5.45714			Cell25	6.37333			Cell24		56			Cell25	38	12
	Cell26	280	0.49214			Cell26	0.177778	0.755556			Cell26	5.17429			Cell26	6.864			Cell26	4.85091			Cell25		12			Cell26	5	21
	Cell27	160	1.03597			Cell27	0.0666667	0.922222			Cell27	4.74316			Cell27	4.48444			Cell27	6.07826			Cell26		21			Cell27	21	12
	Cell28	360	0.714878			Cell28	0.0666667	0.5			Cell28	8.41778			Cell28	7.76706			Cell28	5.85			Cell27		12			Cell28	0	13
	Cell29	240	0.490203			Cell29	0.0666667	0.662177			Cell29	10.2317			Cell29	6.02667			Cell29	5.08			Cell28		13			Cell29	22	2
	Cell30	440	0.318657			Cell30	0.133333	0.644444			Cell30	8.02067			Cell30	7.61333			Cell30	6.66								Cell30	10	2
	Cell31	480	0.34158			Cell31	0.155556	0.633333			Cell31	7.29103			Cell31	6.26065			Cell31	6.99			miR-CFL1_2					Cell31	14	1
	Cell32	280	0.465523			Cell32	0.0777778	0.555556			Cell32	6.18			Cell32	5.395			Cell32	6.235				ChR2+	ChR2-			Cell32	19	7
	Cell33	320	0.424268			Cell33	-0.0111111	0.411111			Cell33	5.48727			Cell33	4.92182			Cell33	6.69684			Cell1	0	2			Cell33	18	3
	Cell34	280	0.318623			Cell34	0.0888889	0.388889			Cell34	5.51333			Cell34	5.90857			Cell34	5.37333			Cell2	13	2			Cell34		1
	Cell35	240	0.391872			Cell35	0.1	0.6			Cell35	8.02783			Cell35	6.392							Cell3	4	1			Cell35		38
	Cell36	240	0.509441			Cell36	0.322222	0.544444			Cell36	6.09153			Cell36	5.51556							Cell4	-1	7			Cell36		10
	Cell37	240	0.599717			Cell37	0.0555556	0.522222			Cell37	5.13412			Cell37	4.736							Cell5	-1	3			Cell37		1
	Cell38	400	0.307311			Cell38	0.122222	0.488889			Cell38	3.23584			Cell38	5.724							Cell6	8	1			Cell38		3
	Cell39	240	0.423313			Cell39	-0.0666667	0.466667			Cell39	6.81294			Cell39	6.50667							Cell7	0	38			Cell39		2
	Cell40	280	0.514226			Cell40	0.1	0.622222			Cell40	7.32246			Cell40	6							Cell8	0	10			Cell40		58
	Cell41	280	0.386517			Cell41	0.177778	0.9			Cell41	4.6528			Cell41	5.925							Cell9	2	1			Cell41		15
	Cell42	240	0.590844			Cell42	0.0222222	1.03333			Cell42	5.01818			Cell42	8.4							Cell10	1	3			Cell42		3
	Cell43	320	0.419644			Cell43	0.0224467	1.26667			Cell43	4.182			Cell43	7.26824							Cell11	15	2			Cell43		17
	Cell44	320	0.542586			Cell44	-0.0333333	0.6			Cell44	4.584			Cell44	7.02545							Cell12	4	58			Cell44		23
	Cell45	240	0.586712			Cell45	-0.0111111	0.544444			Cell45	7.05379			Cell45	5.72							Cell13	11	15			Cell45		6
	Cell46	320	0.435378			Cell46		0.733333			Cell46	3.78667			Cell46	6.048							Cell14	8	3			Cell46		5
	Cell47	240	0.329919			Cell47		0.688889			Cell47	3.53529			Cell47	6.72444							Cell15	14	17			Cell47		6
	Cell48	240	0.491658			Cell48		0.866667			Cell48	6.18811			Cell48	7.655							Cell16	3	23			Cell48		0
	Cell49	240	0.54967			Cell49		0.966667			Cell49	6.26786			Cell49	4.73							Cell17	6	6			Cell49		4
	Cell50	280	0.424642			Cell50		0.611111			Cell50	4.62667			Cell50	4.8							Cell18	0	5			Cell50		7
	Cell51	240	0.397926			Cell51		0.622222			Cell51	5.62064			Cell51	4.672							Cell19		6			Cell51		10
	Cell52	280	0.450815			Cell52		0.766667			Cell52	6.93185			Cell52	6.36							Cell20		0			Cell52		6
	Cell53	280	0.269814			Cell53		0.477778			Cell53	8.51385			Cell53	3.57143							Cell21		4			Cell53		12
	Cell54	280	0.442056			Cell54		0.477778			Cell54	6.86629			Cell54	6.408							Cell22		7
	Cell55	280	0.386697			Cell55		0.466667			Cell55	7.28											Cell23		10
	Cell56	280	0.471709			Cell56		1.05556			Cell56	6.52444											Cell24		6
	Cell57	360	0.472647			Cell57		0.855556			Cell57	5.94162											Cell25		12
	Cell58	320	0.621246			Cell58		0.622222			Cell58	5.0313
	Cell59	240	0.345268			Cell59		0.633333			Cell59	5.61391
	Cell60	280	0.436591			Cell60		0.666667			Cell60	3.98743
	Cell61	280	0.499564			Cell61		0.744444			Cell61	7.34316
	Cell62	440	0.344995			Cell62		1.47778			Cell62	5.89029
	Cell63	360	0.528541			Cell63		0.566667			Cell63	6.29263
	Cell64	360	0.391945			Cell64		0.866667			Cell64	4.9425
	Cell65	360	0.491419			Cell65		0.666667			Cell65	6.16949
	Cell66	360	0.460614			Cell66		0.511111			Cell66	3.02609
	Cell67	360	0.3858			Cell67		0.455556			Cell67	5.77913
	Cell68	320	0.509242			Cell68		0.588889			Cell68	6.13
	Cell69	320	0.501378			Cell69		0.933333			Cell69	3.89853
	Cell70	360	0.505182			Cell70		1.33333			Cell70	6.51077
	Cell71	280	0.575212			Cell71		0.833333			Cell71	6.264
	Cell72	280	0.435643			Cell72		0.566667			Cell72	7.82
	Cell73	400	0.309706			Cell73		0.766667			Cell73	4.31893
	Cell74	200	0.687701			Cell74		0.811111			Cell74	5.22286
	Cell75	280	0.436465			Cell75		0.522222			Cell75	5.29177
	Cell76	280	0.425237			Cell76		0.622222			Cell76	4.86
	Cell77	320	0.4856			Cell77		0.7			Cell77	5.69667
	Cell78	240	0.391854			Cell78		0.922222			Cell78	5.18462
	Cell79	320	0.393963			Cell79		0.977778			Cell79	6.08182
	Cell80	280	0.477857			Cell80		0.488889			Cell80	7.4
	Cell81	200	0.378215			Cell81		0.511111			Cell81	6.85224
	Cell82	240	0.53079			Cell82		0.544444			Cell82	6.01286
	Cell83	240	0.361532			Cell83		0.733333			Cell83	6.85224
	Cell84	200	0.490205			Cell84		1.02222			Cell84	6.16593
	Cell85	200	0.552618			Cell85		0.911111			Cell85	5.26419
	Cell86	280	0.407301			Cell86		0.533333			Cell86	4.89789
	Cell87	240	0.444018			Cell87		0.644444			Cell87	6.344
	Cell88	240	0.436585			Cell88		0.688889			Cell88	6.67127
	Cell89	240	0.380407			Cell89		0.644444			Cell89	5.7504
	Cell90	320	0.331065			Cell90		0.5			Cell90	5.94095
	Cell91	200	1.08522			Cell91		0.866667			Cell91	5.10887
	Cell92	240	0.437458			Cell92		0.622222			Cell92	7.17677
	Cell93	320	0.411083			Cell93		1.01111
	Cell94	320	0.401743			Cell94		0.677778
	Cell95	200	0.365648			Cell95		0.644444
	Cell96	280	0.461217			Cell96		0.533333
	Cell97	440	0.504045			Cell97		1.02222
	Cell98	240	0.489661			Cell98		0.5
	Cell99	280	0.488707			Cell99		0.811111
	Cell100	280	0.392993			Cell100		0.0888889
	Cell101	240	0.389959			Cell101		0.0777778
	Cell102	240	0.592174			Cell102		0.133333
	Cell103	440	0.382729			Cell103		0.0444444
	Cell104	320	0.66439			Cell104		0.0666667
	Cell105	280	0.464348			Cell105		0.0222222
	Cell106	240	0.37862			Cell106		0.0888889
	Cell107	320	0.494742			Cell107		0.0111111
	Cell108	200	0.517142			Cell108		0.122222
	Cell109	200	0.482025			Cell109		0
	Cell110	240	0.360974			Cell110		0.211111
	Cell111	280	0.537701			Cell111		0.0111111
	Cell112	320	0.42224			Cell112		0.0444444
	Cell113	280	0.382413			Cell113		0
	Cell114	160	0.979821			Cell114		0.0444444
	Cell115	360	0.526907			Cell115		0.0111111
	Cell116	320	0.462477			Cell116		0.0555556
	Cell117	320	0.415685			Cell117		0.0666667
	Cell118	320	0.452949			Cell118		0.222222
	Cell119	320	0.432588			Cell119		0.211111
	Cell120	240	0.47567			Cell120		0
	Cell121	240	0.520103			Cell121		0.0444444
	Cell122	320	0.474778			Cell122		0.0333333
	Cell123	320	0.47977			Cell123		0.122222
	Cell124	280	0.472541			Cell124		0.0333333
	Cell125	360	0.457601			Cell125		0.0888889
	Cell126	280	0.500722			Cell126		0.0555556
	Cell127	240	0.386946			Cell127		0.0666667
	Cell128	320	0.437654			Cell128		0.0111111
	Cell129	400	0.33881			Cell129		0.444444
	Cell130	280	0.415997			Cell130		0.511111
	Cell131	240	0.380366			Cell131		0.833333
	Cell132	280	0.441051			Cell132		0.422222
	Cell133	240	0.389892			Cell133		0.411111
	Cell134	200	1.14216			Cell134		0.588889
	Cell135	240	0.437177			Cell135		0.577778
	Cell136	240	0.680828			Cell136		0.455556
	Cell137	400	0.729532			Cell137		0.477778
	Cell138	400	0.393376			Cell138		0.533333
	Cell139	320	0.35147			Cell139		0.688889
	Cell140	320	0.453375			Cell140		0.422222
	Cell141	480	0.515398			Cell141		0.466667
	Cell142	360	0.589083			Cell142		0.377778
	Cell143	320	0.581309			Cell143		0.422222
	Cell144	320	0.487918			Cell144		0.988889
	Cell145	280	0.406298			Cell145		0.466667
	Cell146	480	0.372868
	Cell147	240	0.556262
	Cell148	240	0.64062
	Cell149	280	0.394765
	Cell150	320	0.441315
	Cell151	280	0.394247
	Cell152	280	0.338671
	Cell153	240	0.36234
	Cell154	280	0.528626
	Cell155	280	0.460555
	Cell156	280	0.40814
	Cell157	280	0.421152
	Cell158	240	0.416679
	Cell159	240	0.464223
	Cell160	240	0.425342
	Cell161	240	0.429218
	Cell162	320	0.53088
	Cell163	200	0.400515
	Cell164	200	0.525093
	Cell165	240	0.403666
	Cell166	240	0.420594
	Cell167	280	0.426699
	Cell168	280	0.452744
	Cell169	240	0.471107
	Cell170	280	0.393598
	Cell171	240	0.448341
	Cell172	280	0.382417
	Cell173	240	0.389951
	Cell174	200	1.14244
	Cell175	280	0.515903
	Cell176	280	0.514545
	Cell177	400	0.506504
	Cell178	360	0.506917
	Cell179	320	0.390839
	Cell180	400	0.337179
	Cell181	400	0.343984
	Cell182	320	0.405787
	Cell183	240	0.391777
	Cell184	320	0.398884
	Cell185	240	0.507248
	Cell186	280	0.482856
	Cell187	280	0.479612
	Cell188	320	0.617134
	Cell189	320	0.506561
	Cell190	360	0.514245
	Cell191	320	0.493305
	Cell192	320	0.499775
	Cell193	320	0.497373
	Cell194	280	0.420563
	Cell195	280	0.541177
	Cell196	360	0.395914
	Cell197	360	0.428972
	Cell198	200	0.585131
	Cell199	320	0.543892
	Cell200	320	0.408668
	Cell201	240	0.544221
	Cell202	360	0.496097
	Cell203	240	0.499905
	Cell204	160	1.15526
	Cell205	280	0.399368
	Cell206	280	0.406246
	Cell207	240	0.626257
	Cell208	280	0.458456
	Cell209	200	0.376515
	Cell210	200	0.333523
	Cell211	200	0.360506
	Cell212	240	0.521028
	Cell213	240	0.517573
	Cell214	200	0.551673
	Cell215	200	0.502905
	Cell216	200	0.428915
	Cell217	240	0.485511
	Cell218	280	0.563824
	Cell219	200	0.943399
	Cell220	160	1.00045
	Cell221	240	1.53403
	Cell222	280	0.418573
	Cell223	280	0.516929
	Cell224	240	0.359922
	Cell225	240	0.441162
	Cell226	320	0.444092
	Cell227	280	0.432515
	Cell228	360	0.392138
	Cell229	280	0.464131
	Cell230	240	0.424395
	Cell231	240	0.427632
	Cell232	200	1.17497
	Cell233	200	1.05888
	Cell234	120	1.25908
	Cell235	320	0.491347
	Cell236	320	0.478774
	Cell237	320	0.596626
	Cell238	200	0.689055
	Cell239	400	0.362843
	Cell240	280	0.544412
	Cell241	320	0.504568
	Cell242	240	0.46929
	Cell243	280	0.454219
	Cell244	200	0.766528
	Cell245	280	0.575457
	Cell246	240	0.622703
	Cell247	240	0.73073
	Cell248	200	0.462492
	Cell249	360	0.504107
	Cell250	320	0.648827
	Cell251	360	0.581641
	Cell252	280	0.497886
	Cell253	240	0.536023
	Cell254	360	0.437193
	Cell255	280	0.722015
	Cell256	320	0.571281
	Cell257	400	0.912163
	Cell258	320	0.676775
	Cell259	240	0.505267
	Cell260	360	0.555344
	Cell261	240	0.576973
	Cell262	240	0.484915
	Cell263	280	0.337352
	Cell264	320	0.354682
	Cell265	360	0.455903
	Cell266	360	0.351855
	Cell267	200	0.490371
	Cell268	320	0.501771
	Cell269	320	0.500562
	Cell270	280	0.453117
	Cell271	480	0.282788
	Cell272	280	0.397542
	Cell273	280	0.424542
	Cell274	320	0.435873
	Cell275	280	0.429338
	Cell276	280	0.551338
	Cell277	240	0.4984
	Cell278	280	0.461018
	Cell279	280	0.504216
	Cell280	360	0.435011
	Cell281	240	0.455802
	Cell282	240	0.448409
	Cell283	320	0.455939
	Cell284	280	0.386099
	Cell285	240	0.404523
	Cell286	320	0.40973
	Cell287	440	0.303755
	Cell288	320	0.687312
	Cell289	320	0.619964
	Cell290	200	0.755967
	Cell291	320	0.756176
	Cell292	360	0.580831
	Cell293	360	0.573773
	Cell294	320	0.538834
	Cell295	400	0.543637
	Cell296	280	0.839842
	Cell297	320	0.573701
	Cell298	360	0.638793
	Cell299	440	0.411129
	Cell300	480	0.487414
	Cell301	480	0.491756
	Cell302	280	0.623639
	Cell303	400	0.475329
	Cell304	440	0.453556
	Cell305	400	0.507759
	Cell306	360	0.428087
	Cell307	440	0.455989
	Cell308	240	0.186294
	Cell309	320	0.630208
	Cell310	360	0.910514
	Cell311	360	0.772665
	Cell312	360	0.758136
	Cell313	360	0.773296
	Cell314	360	0.767005
	Cell315	360	0.696438
	Cell316	520	0.489728
	Cell317	320	0.372087
	Cell318	400	0.417867
	Cell319	440	0.436378
	Cell320	400	0.3996
	Cell321	480	0.332633
	Cell322	400	0.34262
	Cell323	480	0.418394
	Cell324	480	0.410225
	Cell325	360	0.353374
	Cell326	320	0.826225
	Cell327	400	0.401848
	Cell328	480	0.44297
	Cell329	400	0.45875
	Cell330	480	0.480162
	Cell331	440	0.417255
	Cell332	440	0.339069

## Sheet: Figure S3
	Panel A: responses to D1 whisker deflections
		miR-CFL1_2 D	miR-Neg D
	Cell1	0	4
	Cell2	13	15
	Cell3	4	8
	Cell4	-1	13
	Cell5	-1	17
	Cell6	8	13
	Cell7	0	12
	Cell8	0	21
	Cell9	2	45
	Cell10	1	28
	Cell11	15	20
	Cell12	4	13
	Cell13	11	33
	Cell14	8	37
	Cell15	14	40
	Cell16	3	3
	Cell17	6
	Cell18	0
	Panel B: responses to D2 whisker deflections
		miR-CFL1_2 D
	Cell1	5
	Cell2	16
	Cell3	11
	Cell4	1
	Cell5	4
	Cell6	23
	Cell7	0
	Cell8	2
	Cell9	6
	Cell10	19
	Cell11	19
	Cell12	4
	Cell13	4
	Cell14	4
	Cell15	6
	Cell16	5
	Cell17	6
	Cell18	3

## Sheet: Figure S4
	Panel C: titer dependency of miR-CFL1 effects
		Ct value (CFL1)	Ct value (GAPDH)	Relative CFL1 expression level
	undiluted 1	20.8099	22.9683	0.123307
	undiluted 2	20.0503	22.9344	0.203619
	undiluted 3	20.7356	22.9315	0.126381
	1/10 1	19.1335	21.5264	0.144907
	1/10 2	19.3982	21.9014	0.156374
	1/10 3	19.3628	21.6121	0.131195
	1/20 1	19.3917	21.7504	0.14155
	1/20 2	18.2547	21.117	0.200659
	1/20 3	19.2907	22.0892	0.191943
	WT 1	16.4171	21.8246	1.17117
	WT 2	16.1199	21.216	0.943788
	WT 3	16.4282	21.4632	0.904655

[truncated: 3 more sheets: Figure S5, Figure S6, Figure S7]
